# Supplementary material for: Multiplexed Detection of Pancreatic Cancer by Combining a Nanoparticle-Enabled Blood Test and Plasma Levels of Acute-Phase Proteins
Source: Cancers (Basel). 2022 Sep 25;14(19):4658. doi: 10.3390/cancers14194658 (PMC9563576; doi:10.3390/cancers14194658)
Supplement: Supplementary file 1 [file cancers-14-04658-s001.zip]

Archive with 2 entries (2 files):
- cancers-1837328-supplementary.pdf
- Table_S2.xlsx
